# Supplementary material for: Integrating Wearable Sensors and Video to Determine Microlocation-Specific Physiologic and Motion Biometrics-Method Development for Competitive Climbing
Source: Sensors (Basel). 2022 Aug 20;22(16):6271. doi: 10.3390/s22166271 (PMC9412409; doi:10.3390/s22166271)
Supplement: Supplementary file 1 [file sensors-22-06271-s001.zip]

Archive with 1 entries (1 files):
- sensors-1847262-supplementary.pdf
